# Supplementary material for: Overland movement in African clawed frogs (Xenopus laevis): empirical dispersal data from within their native range
Source: PeerJ. 2017 Nov 10;5:e4039. doi: 10.7717/peerj.4039 (PMC5683045; doi:10.7717/peerj.4039)
Supplement: Supplemental Information 2 — Capture data on 1,755 individuals of Xenopus laevis marked with Passive Integrated Transponders in Kleinmond, South Africa. Sex (female, male or juvenile) is indicated for each individual together with their snout-vent length measured from an image taken on first capture. The total number of movements from each site of capture is noted, together with the total number of captures for each animal. [file peerj-05-4039-s002.csv]

Species	sex	SVL	Movements	Captures
X. laevis	F	46.49256	0	58
X. laevis	F	57.49401	0	55
X. laevis	F	69.08994	0	51
X. laevis	M	52.49898	0	48
X. laevis	F	44.6126	0	47
X. laevis	F	55.3202	0	47
X. laevis	F	78.35571	0	42
X. laevis	M	45.15364	0	42
X. laevis	F	81.23784	0	41
X. laevis	F	57.30528	0	40
X. laevis	F	64.45745	0	39
X. laevis	F	70.32708	0	39
X. laevis	F	62.45954	0	37
X. laevis	F	44.99753472	0	36
X. laevis	F	52.46811	0	36
X. laevis	F	57.33474	0	36
X. laevis	F	81.6677	1	36
X. laevis	F	90.27150111	0	36
X. laevis	M	50.18122	0	36
X. laevis	M	56.32919	0	36
X. laevis	F	63.18771	0	35
X. laevis	F	67.5082	0	34
X. laevis	M	48.75049	0	34
X. laevis	F	68.47283	0	33
X. laevis	F	52.74494	0	32
X. laevis	M	42.36663	0	32
X. laevis	M	64.59604	0	31
X. laevis	F	82.8158	0	29
X. laevis	M	68.80787	0	29
X. laevis	F	91.57682	0	28
X. laevis	M	43.84877	0	28
X. laevis	M	45.31584	0	28
X. laevis	M	72.8154	0	28
X. laevis	F	92.60962	3	27
X. laevis	F	57.60053	0	26
X. laevis	J	49.22117	0	26
X. laevis	M	42.0438	0	26
X. laevis	F	43.60832	0	25
X. laevis	F	47.52072	0	25
X. laevis	F	110.159	2	25
X. laevis	F	116.90509	0	25
X. laevis	F	46.76316	0	24
X. laevis	F	49.11725	0	24
X. laevis	F	58.38578	0	24
X. laevis	F	70.08434	0	24
X. laevis	F	116.69661	0	24
X. laevis	M	64.0175	0	24
X. laevis	F	71.28489	0	23
X. laevis	F	71.44323	0	23
X. laevis	F	72.64871	0	23
X. laevis	M	42.94885	0	23
X. laevis	M	57.17125	0	23
X. laevis	F	38.1514	0	22
X. laevis	F	73.67329	4	22
X. laevis	F	80.36381	0	22
X. laevis	F	83.52976	0	22
X. laevis	F	88.91158	0	22
X. laevis	M	70.55206	0	22
X. laevis	F	55.20165	0	21
X. laevis	F	56.501	0	21
X. laevis	F	86.01992	0	21
X. laevis	M	51.55122	0	21
X. laevis	M	56.49509	0	21
X. laevis	M	61.05849	0	21
X. laevis	F	46.35237	0	20
X. laevis	F	51.91831	0	20
X. laevis	F	60.12768	0	20
X. laevis	F	80.19097	0	20
X. laevis	M	53.88259	0	20
X. laevis	M	58.33386	0	20
X. laevis	F	57.36346	0	19
X. laevis	F	57.65649	0	19
X. laevis	F	75.31069	0	19
X. laevis	F	80.46767	0	19
X. laevis	F	85.86972	0	19
X. laevis	F	99.96942	0	19
X. laevis	M	53.65233	0	19
X. laevis	M	62.15066	0	19
X. laevis	M	69.07438	0	19
X. laevis	F	42.20758	0	18
X. laevis	F	47.70856	0	18
X. laevis	F	51.15919	0	18
X. laevis	F	58.08459	0	18
X. laevis	F	62.6962	0	18
X. laevis	F	67.56903	0	18
X. laevis	F	78.88684	0	18
X. laevis	F	81.65164	0	18
X. laevis	F	83.1269	0	18
X. laevis	M	63.64322	0	18
X. laevis	M	69.74501	0	18
X. laevis	F	55.69933	0	17
X. laevis	F	60.53314	1	17
X. laevis	F	62.48614	0	17
X. laevis	F	70.83563	0	17
X. laevis	F	88.93584	0	17
X. laevis	F	100.79561	0	17
X. laevis	M	47.57313	0	17
X. laevis	M	49.09096	0	17
X. laevis	M	55.57336	0	17
X. laevis	M	57.23326	0	17
X. laevis	M	65.4409	0	17
X. laevis	M	76.23767	1	17
X. laevis	F	51.5644	0	16
X. laevis	F	80.0413	0	16
X. laevis	F	98.28128	0	16
X. laevis	F	110.94074	0	16
X. laevis	J	48.5249	0	16
X. laevis	M	44.07542	0	16
X. laevis	M	54.66364	0	16
X. laevis	M	60.59205813	0	16
X. laevis	M	63.31187	1	16
X. laevis	F	39.91021	0	15
X. laevis	F	53.37661	0	15
X. laevis	F	54.35358	0	15
X. laevis	F	55.1495	0	15
X. laevis	F	67.62438	2	15
X. laevis	F	70.66015	1	15
X. laevis	F	75.61683	1	15
X. laevis	F	94.00995	0	15
X. laevis	J	44.59747	0	15
X. laevis	J	47.46737	0	15
X. laevis	M	47.95353	0	15
X. laevis	M	53.03186	0	15
X. laevis	M	59.82972	0	15
X. laevis	M	63.34981	1	15
X. laevis	M	65.93521	0	15
X. laevis	F	46.24073	0	14
X. laevis	F	49.1016	0	14
X. laevis	F	57.07623	0	14
X. laevis	F	57.46271	0	14
X. laevis	F	65.8048	1	14
X. laevis	F	70.3848	0	14
X. laevis	F	71.77731	0	14
X. laevis	F	71.95962	0	14
X. laevis	F	73.35218	0	14
X. laevis	F	76.7092	0	14
X. laevis	F	91.48665	0	14
X. laevis	F	92.28044	0	14
X. laevis	F	104.94387	1	14
X. laevis	J	43.41998	0	14
X. laevis	M	53.015	0	14
X. laevis	M	70.23083	0	14
X. laevis	M	70.74279	0	14
X. laevis	F	42.81234	0	13
X. laevis	F	50.15912	0	13
X. laevis	F	51.07986	0	13
X. laevis	F	52.52382	0	13
X. laevis	F	52.71715	0	13
X. laevis	F	56.58188	0	13
X. laevis	F	57.70748	0	13
X. laevis	F	58.69685	0	13
X. laevis	F	60.66027	0	13
X. laevis	F	63.11212	1	13
X. laevis	F	64.64739	0	13
X. laevis	F	65.2242	0	13
X. laevis	F	72.29256	1	13
X. laevis	F	73.92842	0	13
X. laevis	F	85.69852	3	13
X. laevis	F	87.53509	0	13
X. laevis	F	101.29316	1	13
X. laevis	M	39.87863	0	13
X. laevis	M	47.0427	0	13
X. laevis	M	59.00482	0	13
X. laevis	M	77.89188	1	13
X. laevis	F	45.83272	0	12
X. laevis	F	47.02496	0	12
X. laevis	F	55.63194	0	12
X. laevis	F	55.66092	0	12
X. laevis	F	55.86995	0	12
X. laevis	F	56.97897	0	12
X. laevis	F	58.36624	0	12
X. laevis	F	58.61668	0	12
X. laevis	F	60.36639	1	12
X. laevis	F	61.04425	0	12
X. laevis	F	61.51316	2	12
X. laevis	F	62.09627	0	12
X. laevis	F	63.34327	0	12
X. laevis	F	64.79433	1	12
X. laevis	F	65.48564	0	12
X. laevis	F	67.35654	1	12
X. laevis	F	69.66287	0	12
X. laevis	F	71.52277	0	12
X. laevis	F	71.57947	1	12
X. laevis	F	75.79558	0	12
X. laevis	F	81.81225	0	12
X. laevis	F	83.85988	0	12
X. laevis	F	89.14937	0	12
X. laevis	F	103.9879	0	12
X. laevis	J	43.44969	0	12
X. laevis	J	47.14727	0	12
X. laevis	M	61.27153	0	12
X. laevis	M	61.3739	0	12
X. laevis	M	66.66688	0	12
X. laevis	M	67.53916	0	12
X. laevis	M	80.67375	0	12
X. laevis	F	48.19358	0	11
X. laevis	F	50.86916	0	11
X. laevis	F	54.81773	2	11
X. laevis	F	56.7029	0	11
X. laevis	F	58.25667	0	11
X. laevis	F	60.49411	0	11
X. laevis	F	62.09627	0	11
X. laevis	F	62.13162	0	11
X. laevis	F	62.96688	0	11
X. laevis	F	63.38081	0	11
X. laevis	F	66.74992	0	11
X. laevis	F	67.27317	0	11
X. laevis	F	68.1047	0	11
X. laevis	F	74.49084	1	11
X. laevis	F	79.06996	1	11
X. laevis	F	79.95222	0	11
X. laevis	F	91.86238	0	11
X. laevis	F	98.64062	0	11
X. laevis	F	99.65052	0	11
X. laevis	F	109.89062	0	11
X. laevis	J	45.37058	0	11
X. laevis	M	45.49884	0	11
X. laevis	M	56.67187	0	11
X. laevis	M	58.91711	0	11
X. laevis	M	63.60315	1	11
X. laevis	M	66.66422	0	11
X. laevis	M	73.13475	1	11
X. laevis	M	74.47872	0	11
X. laevis	M	75.32483	0	11
X. laevis	M	81.06493	0	11
X. laevis	M	82.76991	0	11
X. laevis	M	84.38194	0	11
X. laevis	F	52.85854	1	10
X. laevis	F	56.2529	0	10
X. laevis	F	57.83027	0	10
X. laevis	F	59.50174	1	10
X. laevis	F	63.95557	0	10
X. laevis	F	70.24974	0	10
X. laevis	F	74.48535	0	10
X. laevis	F	75.42544	0	10
X. laevis	F	77.48497	0	10
X. laevis	F	77.79108	0	10
X. laevis	F	78.32961	0	10
X. laevis	F	81.33789	0	10
X. laevis	F	81.93812	0	10
X. laevis	F	104.85448	0	10
X. laevis	F	106.7856	0	10
X. laevis	F	114.20445	0	10
X. laevis	J	43.07142	0	10
X. laevis	J	44.50948	0	10
X. laevis	J	46.6241	0	10
X. laevis	M	52.76809	0	10
X. laevis	M	53.59392	0	10
X. laevis	M	54.40802	0	10
X. laevis	M	57.81815	0	10
X. laevis	M	58.87452	0	10
X. laevis	M	61.47381	0	10
X. laevis	M	61.64416	0	10
X. laevis	M	62.27686	0	10
X. laevis	M	67.60247	2	10
X. laevis	M	70.28377	0	10
X. laevis	M	74.2814	0	10
X. laevis	M	77.27682	0	10
X. laevis	F	45.60024	0	9
X. laevis	F	49.17839	0	9
X. laevis	F	49.25021	0	9
X. laevis	F	52.29016	0	9
X. laevis	F	52.93998	1	9
X. laevis	F	53.26415	0	9
X. laevis	F	55.956123	1	9
X. laevis	F	56.22081	0	9
X. laevis	F	56.2788	0	9
X. laevis	F	56.83277	0	9
X. laevis	F	63.42035	0	9
X. laevis	F	63.73098	0	9
X. laevis	F	65.68934	0	9
X. laevis	F	66.81327	0	9
X. laevis	F	68.2989	0	9
X. laevis	F	73.79606	0	9
X. laevis	F	78.67096	0	9
X. laevis	F	83.15273	0	9
X. laevis	F	83.15454	0	9
X. laevis	F	83.68283	0	9
X. laevis	F	93.20541	0	9
X. laevis	F	94.94924	0	9
X. laevis	F	95.39078	0	9
X. laevis	F	95.44923	0	9
X. laevis	F	96.04377	0	9
X. laevis	F	102.83166	1	9
X. laevis	F	104.05965	0	9
X. laevis	F	109.04121	0	9
X. laevis	F	114.93305	0	9
X. laevis	F	115.51234	0	9
X. laevis	M	50.53375	0	9
X. laevis	M	53.42342	0	9
X. laevis	M	54.35358	0	9
X. laevis	M	55.04083	1	9
X. laevis	M	59.65662	0	9
X. laevis	M	60.93061	0	9
X. laevis	M	61.54653	0	9
X. laevis	M	61.94504	0	9
X. laevis	M	62.88308	0	9
X. laevis	M	63.54178	0	9
X. laevis	M	64.54751	0	9
X. laevis	M	65.92164	0	9
X. laevis	M	66.26931	0	9
X. laevis	M	67.44779	0	9
X. laevis	M	67.81575	0	9
X. laevis	M	68.63302	0	9
X. laevis	M	72.1951	0	9
X. laevis	M	77.96476	0	9
X. laevis	M	83.53123	0	9
X. laevis	F	45.26799	0	8
X. laevis	F	49.24841	0	8
X. laevis	F	51.00115	0	8
X. laevis	F	51.89388	1	8
X. laevis	F	53.27608	0	8
X. laevis	F	53.53952	0	8
X. laevis	F	55.49536	0	8
X. laevis	F	55.80206	0	8
X. laevis	F	56.37281	0	8
X. laevis	F	56.60201	0	8
X. laevis	F	58.03395	0	8
X. laevis	F	60.84316	0	8
X. laevis	F	61.94675	1	8
X. laevis	F	63.92432	0	8
X. laevis	F	64.1847	0	8
X. laevis	F	64.69008	2	8
X. laevis	F	68.00414	0	8
X. laevis	F	70.46818	0	8
X. laevis	F	72.83661	0	8
X. laevis	F	73.19632	0	8
X. laevis	F	74.20793	0	8
X. laevis	F	74.58448	0	8
X. laevis	F	80.11912	0	8
X. laevis	F	83.58493	0	8
X. laevis	F	85.93604	0	8
X. laevis	F	86.3817	1	8
X. laevis	F	95.44052	0	8
X. laevis	J	41.8725	0	8
X. laevis	J	45.91084	0	8
X. laevis	J	46.28421	0	8
X. laevis	M	51.89865	1	8
X. laevis	M	52.8973	0	8
X. laevis	M	53.85898	0	8
X. laevis	M	57.09667	1	8
X. laevis	M	57.61768	0	8
X. laevis	M	58.04652	0	8
X. laevis	M	58.44918	0	8
X. laevis	M	59.01292	0	8
X. laevis	M	62.48759	0	8
X. laevis	M	63.41495	0	8
X. laevis	M	63.91617	0	8
X. laevis	M	64.03842	0	8
X. laevis	M	64.08775	0	8
X. laevis	M	64.51151	0	8
X. laevis	M	65.08561	0	8
X. laevis	M	65.50531	0	8
X. laevis	M	66.60031	0	8
X. laevis	M	66.70019	0	8
X. laevis	M	66.80618	0	8
X. laevis	M	66.85768	0	8
X. laevis	M	67.04728	0	8
X. laevis	M	68.10145	0	8
X. laevis	M	68.53664	0	8
X. laevis	M	69.68884	0	8
X. laevis	M	71.90263	0	8
X. laevis	M	72.54866	0	8
X. laevis	M	77.55644	1	8
X. laevis	M	79.13104	0	8
X. laevis	M	84.83722	0	8
X. laevis	F	47.45224	0	7
X. laevis	F	47.83819	0	7
X. laevis	F	47.95868	0	7
X. laevis	F	48.95431	0	7
X. laevis	F	50.03293	0	7
X. laevis	F	50.2871	0	7
X. laevis	F	50.84488	0	7
X. laevis	F	50.90049	0	7
X. laevis	F	51.55198	0	7
X. laevis	F	53.09332	0	7
X. laevis	F	54.36699	0	7
X. laevis	F	55.34072	0	7
X. laevis	F	56.33623	0	7
X. laevis	F	56.6322	0	7
X. laevis	F	57.65019	1	7
X. laevis	F	58.85198	0	7
X. laevis	F	60.24576	0	7
X. laevis	F	60.36396	0	7
X. laevis	F	61.74996	0	7
X. laevis	F	62.13162	0	7
X. laevis	F	62.27646	0	7
X. laevis	F	62.4654	0	7
X. laevis	F	62.88385	0	7
X. laevis	F	63.81007	0	7
X. laevis	F	63.84857	0	7
X. laevis	F	65.02953	0	7
X. laevis	F	65.52238	0	7
X. laevis	F	66.2142	0	7
X. laevis	F	66.47031	1	7
X. laevis	F	67.12923	0	7
X. laevis	F	68.09312	0	7
X. laevis	F	69.63391	0	7
X. laevis	F	69.90371	0	7
X. laevis	F	70.20261	0	7
X. laevis	F	70.40739	0	7
X. laevis	F	71.40135	0	7
X. laevis	F	71.77791	0	7
X. laevis	F	71.98744	0	7
X. laevis	F	76.19204	0	7
X. laevis	F	76.26445	0	7
X. laevis	F	78.03602	0	7
X. laevis	F	79.46277	0	7
X. laevis	F	81.51844	0	7
X. laevis	F	88.98194	0	7
X. laevis	F	91.95188	0	7
X. laevis	F	94.50276	0	7
X. laevis	F	95.08177	0	7
X. laevis	F	103.63169	0	7
X. laevis	F	104.4203	0	7
X. laevis	F	118.35377	0	7
X. laevis	J	38.28625	0	7
X. laevis	J	42.05506	0	7
X. laevis	J	44.42039	0	7
X. laevis	M	38.36474	0	7
X. laevis	M	49.88555	0	7
X. laevis	M	51.63657	0	7
X. laevis	M	52.96291	0	7
X. laevis	M	53.03664	0	7
X. laevis	M	53.36751	0	7
X. laevis	M	55.1495	0	7
X. laevis	M	55.23553	0	7
X. laevis	M	55.50616	0	7
X. laevis	M	56.43433	0	7
X. laevis	M	57.12556	1	7
X. laevis	M	60.30927	0	7
X. laevis	M	61.30721	0	7
X. laevis	M	61.5898	0	7
X. laevis	M	62.55076	0	7
X. laevis	M	62.97265	0	7
X. laevis	M	63.94594	0	7
X. laevis	M	66.60863	0	7
X. laevis	M	66.83518	0	7
X. laevis	M	68.26965	0	7
X. laevis	M	68.31022	0	7
X. laevis	M	68.64004	0	7
X. laevis	M	68.64229	0	7
X. laevis	M	69.3161	0	7
X. laevis	M	71.41592	0	7
X. laevis	M	71.64365	0	7
X. laevis	M	72.05547	0	7
X. laevis	M	72.34942	0	7
X. laevis	M	76.30676	0	7
X. laevis	M	76.33296	0	7
X. laevis	F	42.18085	0	6
X. laevis	F	45.93286	0	6
X. laevis	F	50.01062	0	6
X. laevis	F	50.12121	0	6
X. laevis	F	50.76505	1	6
X. laevis	F	50.98709	0	6
X. laevis	F	52.50678	0	6
X. laevis	F	52.73754	0	6
X. laevis	F	53.32556	0	6
X. laevis	F	53.85898	0	6
X. laevis	F	54.71322	0	6
X. laevis	F	55.96573	0	6
X. laevis	F	56.02502	0	6
X. laevis	F	57.04959	0	6
X. laevis	F	57.0808	0	6
X. laevis	F	57.63919	0	6
X. laevis	F	59.6054	1	6
X. laevis	F	59.79717	0	6
X. laevis	F	61.57478	0	6
X. laevis	F	62.55465	0	6
X. laevis	F	63.08608	0	6
X. laevis	F	64.00447	0	6
X. laevis	F	64.94759	0	6
X. laevis	F	64.95429	0	6
X. laevis	F	65.28449	0	6
X. laevis	F	65.3097	0	6
X. laevis	F	66.41388	0	6
X. laevis	F	66.51692	0	6
X. laevis	F	68.64254	0	6
X. laevis	F	69.82338	0	6
X. laevis	F	70.15914	0	6
X. laevis	F	73.96557	0	6
X. laevis	F	74.63474	0	6
X. laevis	F	74.75293	0	6
X. laevis	F	74.89758	0	6
X. laevis	F	75.77652	0	6
X. laevis	F	76.02221	0	6
X. laevis	F	76.78596	0	6
X. laevis	F	78.09708	0	6
X. laevis	F	78.55426	0	6
X. laevis	F	78.56782	0	6
X. laevis	F	78.72131	0	6
X. laevis	F	79.02382	0	6
X. laevis	F	81.54274	0	6
X. laevis	F	83.77855	0	6
X. laevis	F	85.78477	0	6
X. laevis	F	87.8579	0	6
X. laevis	F	91.09524	0	6
X. laevis	F	91.19305	0	6
X. laevis	F	91.61559	0	6
X. laevis	F	91.96101	0	6
X. laevis	F	92.43033	0	6
X. laevis	F	109.68318	0	6
X. laevis	F	116.28918	1	6
X. laevis	F	119.2781	0	6
X. laevis	J	33.80548	0	6
X. laevis	J	33.87833	0	6
X. laevis	J	36.15292	0	6
X. laevis	J	40.43611	0	6
X. laevis	J	42.33839	0	6
X. laevis	J	42.7429	0	6
X. laevis	J	48.51916	0	6
X. laevis	M	42.77002	0	6
X. laevis	M	45.84261	1	6
X. laevis	M	47.23549	0	6
X. laevis	M	51.18367	0	6
X. laevis	M	53.12913	0	6
X. laevis	M	53.89381	0	6
X. laevis	M	54.10879	1	6
X. laevis	M	55.3202	0	6
X. laevis	M	55.54803	0	6
X. laevis	M	58.29176	0	6
X. laevis	M	58.74733	0	6
X. laevis	M	59.08265	0	6
X. laevis	M	60.78702	0	6
X. laevis	M	61.0398	0	6
X. laevis	M	61.29255	0	6
X. laevis	M	61.71835	0	6
X. laevis	M	62.00029	0	6
X. laevis	M	62.32726	0	6
X. laevis	M	63.18048	0	6
X. laevis	M	64.55001	1	6
X. laevis	M	64.62729	0	6
X. laevis	M	66.81606	0	6
X. laevis	M	67.47524	0	6
X. laevis	M	68.33357	0	6
X. laevis	M	68.36176	0	6
X. laevis	M	69.76995	0	6
X. laevis	M	72.91184	0	6
X. laevis	M	78.84855	0	6
X. laevis	M	81.44249	0	6
X. laevis	F	38.92153	0	5
X. laevis	F	50.00277	0	5
X. laevis	F	50.00641	0	5
X. laevis	F	50.47392	0	5
X. laevis	F	51.36473	2	5
X. laevis	F	51.50527	1	5
X. laevis	F	52.66772	0	5
X. laevis	F	53.4271	0	5
X. laevis	F	54.15807	0	5
X. laevis	F	54.40802	0	5
X. laevis	F	54.55143	0	5
X. laevis	F	54.73826	4	5
X. laevis	F	56.25129	0	5
X. laevis	F	56.35329	0	5
X. laevis	F	56.77511	0	5
X. laevis	F	58.02355	0	5
X. laevis	F	58.15989	0	5
X. laevis	F	59.54545	0	5
X. laevis	F	59.86455	0	5
X. laevis	F	60.11359	0	5
X. laevis	F	60.52831	0	5
X. laevis	F	60.81616	0	5
X. laevis	F	61.73304	0	5
X. laevis	F	63.04608	0	5
X. laevis	F	63.13212	0	5
X. laevis	F	63.36678	1	5
X. laevis	F	64.23588	0	5
X. laevis	F	64.274	0	5
X. laevis	F	64.57435	0	5
X. laevis	F	64.60246	0	5
X. laevis	F	65.42699	0	5
X. laevis	F	66.0121	0	5
X. laevis	F	68.07897	0	5
X. laevis	F	69.887308	0	5
X. laevis	F	69.94903	0	5
X. laevis	F	70.5996	0	5
X. laevis	F	70.92347	1	5
X. laevis	F	71.79975	0	5
X. laevis	F	73.23196	0	5
X. laevis	F	73.33939	1	5
X. laevis	F	73.3448	0	5
X. laevis	F	75.04838	0	5
X. laevis	F	77.42754	0	5
X. laevis	F	77.68392	0	5
X. laevis	F	79.68616	0	5
X. laevis	F	82.31297	0	5
X. laevis	F	82.83203	0	5
X. laevis	F	87.03068	0	5
X. laevis	F	87.94701	0	5
X. laevis	F	88.427	0	5
X. laevis	F	88.84314	0	5
X. laevis	F	91.82815	0	5
X. laevis	F	94.27691	0	5
X. laevis	F	96.29192	0	5
X. laevis	F	100.7951	0	5
X. laevis	F	101.28841	0	5
X. laevis	F	103.57063	0	5
X. laevis	F	106.27835	0	5
X. laevis	F	119.14318	0	5
X. laevis	J	37.09721	0	5
X. laevis	M	43.5165	0	5
X. laevis	M	50.58599	1	5
X. laevis	M	50.75705	0	5
X. laevis	M	51.51411	1	5
X. laevis	M	52.58641	0	5
X. laevis	M	53.39269	0	5
X. laevis	M	53.7886	0	5
X. laevis	M	55.54803	1	5
X. laevis	M	56.15854	0	5
X. laevis	M	57.35498	0	5
X. laevis	M	58.7765	0	5
X. laevis	M	60.7967	0	5
X. laevis	M	60.85267	0	5
X. laevis	M	61.20334	0	5
X. laevis	M	61.21302	0	5
X. laevis	M	61.97206	0	5
X. laevis	M	62.15246	0	5
X. laevis	M	62.19775	0	5
X. laevis	M	62.69051	0	5
X. laevis	M	63.10565	0	5
X. laevis	M	63.12611	0	5
X. laevis	M	63.22414	0	5
X. laevis	M	63.80274	0	5
X. laevis	M	63.81372	0	5
X. laevis	M	64.20862	0	5
X. laevis	M	64.9949	0	5
X. laevis	M	65.47613	0	5
X. laevis	M	65.69207	0	5
X. laevis	M	66.28703	0	5
X. laevis	M	66.57826	0	5
X. laevis	M	66.93237	0	5
X. laevis	M	67.04636	0	5
X. laevis	M	67.12989	0	5
X. laevis	M	67.20135	0	5
X. laevis	M	67.77338	0	5
X. laevis	M	68.07579	0	5
X. laevis	M	69.20354	0	5
X. laevis	M	69.39511	0	5
X. laevis	M	70.52951	0	5
X. laevis	M	71.26518	0	5
X. laevis	M	71.99391	0	5
X. laevis	M	77.13115	0	5
X. laevis	M	78.01192	0	5
X. laevis	M	78.3954	1	5
X. laevis	M	79.40661	0	5
X. laevis	M	81.90412	0	5
X. laevis	M	82.28294	0	5
X. laevis	F	40.08805	1	4
X. laevis	F	42.65101	0	4
X. laevis	F	43.29803	1	4
X. laevis	F	44.41802	0	4
X. laevis	F	45.17811	0	4
X. laevis	F	45.82895	0	4
X. laevis	F	46.1459	0	4
X. laevis	F	46.35629	0	4
X. laevis	F	46.42237	0	4
X. laevis	F	48.77631	0	4
X. laevis	F	51.02516	0	4
X. laevis	F	51.21418	0	4
X. laevis	F	51.22636	0	4
X. laevis	F	52.03408	0	4
X. laevis	F	52.0661	0	4
X. laevis	F	52.32762	0	4
X. laevis	F	52.42762	0	4
X. laevis	F	52.4308	0	4
X. laevis	F	52.83743	0	4
X. laevis	F	53.02759	0	4
X. laevis	F	53.22078	0	4
X. laevis	F	53.26749	0	4
X. laevis	F	53.3444	0	4
X. laevis	F	53.45157	1	4
X. laevis	F	53.5375	0	4
X. laevis	F	53.81875	1	4
X. laevis	F	54.45858	0	4
X. laevis	F	54.85428	0	4
X. laevis	F	54.92124	0	4
X. laevis	F	56.66741	0	4
X. laevis	F	57.31472	0	4
X. laevis	F	57.49492	0	4
X. laevis	F	57.76705	1	4
X. laevis	F	58.30564	0	4
X. laevis	F	58.4665	0	4
X. laevis	F	59.54271	0	4
X. laevis	F	60.78441	0	4
X. laevis	F	63.12771	0	4
X. laevis	F	63.33327	0	4
X. laevis	F	63.6373	0	4
X. laevis	F	63.97584	0	4
X. laevis	F	64.26698	0	4
X. laevis	F	66.45656	0	4
X. laevis	F	66.47295	0	4
X. laevis	F	66.61319	0	4
X. laevis	F	67.05062	0	4
X. laevis	F	67.52408	0	4
X. laevis	F	67.55203	0	4
X. laevis	F	67.6467	0	4
X. laevis	F	68.88221	0	4
X. laevis	F	69.19211	0	4
X. laevis	F	69.57712	1	4
X. laevis	F	69.69385	0	4
X. laevis	F	70.09248	1	4
X. laevis	F	71.0655	0	4
X. laevis	F	71.49158	0	4
X. laevis	F	71.68693	0	4
X. laevis	F	72.00802	0	4
X. laevis	F	72.11817	0	4
X. laevis	F	73.36969	0	4
X. laevis	F	74.81357	0	4
X. laevis	F	74.86376	0	4
X. laevis	F	76.3901	1	4
X. laevis	F	77.03058	0	4
X. laevis	F	81.85188	0	4
X. laevis	F	81.88344	0	4
X. laevis	F	83.3715	0	4
X. laevis	F	83.54207	0	4
X. laevis	F	86.55268	0	4
X. laevis	F	88.88289	0	4
X. laevis	F	89.55045	0	4
X. laevis	F	89.56167	0	4
X. laevis	F	89.88047	0	4
X. laevis	F	91.75442	0	4
X. laevis	F	93.57447	0	4
X. laevis	F	95.14305	0	4
X. laevis	F	96.9883	0	4
X. laevis	F	98.41688	0	4
X. laevis	F	100.09432	0	4
X. laevis	F	102.37734	1	4
X. laevis	F	105.74141	0	4
X. laevis	F	109.47463	0	4
X. laevis	F	112.97686	0	4
X. laevis	J	33.87833	0	4
X. laevis	J	42.50438	0	4
X. laevis	J	44.68116	0	4
X. laevis	J	45.21196	0	4
X. laevis	M	49.39274	0	4
X. laevis	M	49.75253	0	4
X. laevis	M	49.824	0	4
X. laevis	M	49.9884325	0	4
X. laevis	M	51.84917	0	4
X. laevis	M	52.99996	0	4
X. laevis	M	53.36751	0	4
X. laevis	M	53.39764	0	4
X. laevis	M	54.52951	0	4
X. laevis	M	56.39735	0	4
X. laevis	M	56.95236	0	4
X. laevis	M	57.97867	0	4
X. laevis	M	58.88588	1	4
X. laevis	M	59.91254	1	4
X. laevis	M	60.48669	0	4
X. laevis	M	60.90128	0	4
X. laevis	M	60.90897	0	4
X. laevis	M	60.94275	0	4
X. laevis	M	61.14356	0	4
X. laevis	M	61.42203	0	4
X. laevis	M	62.113	0	4
X. laevis	M	62.38556	0	4
X. laevis	M	63.11686	0	4
X. laevis	M	63.20769	0	4
X. laevis	M	63.35122	0	4
X. laevis	M	63.65597	0	4
X. laevis	M	63.81817	0	4
X. laevis	M	63.82087	0	4
X. laevis	M	64.2622	0	4
X. laevis	M	64.3591	0	4
X. laevis	M	64.80224	0	4
X. laevis	M	64.90056	1	4
X. laevis	M	64.94438	0	4
X. laevis	M	65.51233	0	4
X. laevis	M	66.06812	0	4
X. laevis	M	66.96634	0	4
X. laevis	M	67.90768	0	4
X. laevis	M	67.92709	0	4
X. laevis	M	68.24802	0	4
X. laevis	M	68.4715	0	4
X. laevis	M	68.87763	0	4
X. laevis	M	69.06185	0	4
X. laevis	M	69.38398	0	4
X. laevis	M	70.1901	0	4
X. laevis	M	70.47472	0	4
X. laevis	M	71.22338	0	4
X. laevis	M	71.24938	0	4
X. laevis	M	71.78464	0	4
X. laevis	M	72.31362	0	4
X. laevis	M	72.41113	0	4
X. laevis	M	72.68329	0	4
X. laevis	M	72.94463	0	4
X. laevis	M	73.37686	1	4
X. laevis	M	73.48332	0	4
X. laevis	M	73.73993	0	4
X. laevis	M	73.90143	0	4
X. laevis	M	75.82221	0	4
X. laevis	M	75.97304	0	4
X. laevis	M	76.78506	0	4
X. laevis	M	77.11482	0	4
X. laevis	M	78.25227	0	4
X. laevis	M	79.80361	0	4
X. laevis	F	40.54844	0	3
X. laevis	F	43.03771	0	3
X. laevis	F	43.36284	0	3
X. laevis	F	43.68363	0	3
X. laevis	F	43.91172	0	3
X. laevis	F	43.94508	0	3
X. laevis	F	44.5158	0	3
X. laevis	F	44.89085	0	3
X. laevis	F	45.46376	0	3
X. laevis	F	46.64785	0	3
X. laevis	F	46.83613	0	3
X. laevis	F	47.92973	0	3
X. laevis	F	49.5566	0	3
X. laevis	F	50.08102	0	3
X. laevis	F	50.40419	0	3
X. laevis	F	50.48084	0	3
X. laevis	F	50.94885	0	3
X. laevis	F	51.69493	0	3
X. laevis	F	51.69824	1	3
X. laevis	F	51.76334	0	3
X. laevis	F	52.26177	0	3
X. laevis	F	52.5926	0	3
X. laevis	F	52.7279	0	3
X. laevis	F	52.87406	0	3
X. laevis	F	53.22258	0	3
X. laevis	F	53.85017	0	3
X. laevis	F	53.97213	0	3
X. laevis	F	54.01263	0	3
X. laevis	F	55.03314	1	3
X. laevis	F	55.32303	0	3
X. laevis	F	56.02019	0	3
X. laevis	F	56.24744	0	3
X. laevis	F	56.31798	0	3
X. laevis	F	57.16394	0	3
X. laevis	F	57.29171	0	3
X. laevis	F	57.7172	0	3
X. laevis	F	57.7502	0	3
X. laevis	F	58.02879	0	3
X. laevis	F	58.58365	0	3
X. laevis	F	58.92443	0	3
X. laevis	F	58.99703	0	3
X. laevis	F	59.06458	0	3
X. laevis	F	59.13452	0	3
X. laevis	F	59.44356	0	3
X. laevis	F	59.50325	0	3
X. laevis	F	59.7393	0	3
X. laevis	F	60.16825	0	3
X. laevis	F	60.24379	0	3
X. laevis	F	60.55454	0	3
X. laevis	F	60.57916	0	3
X. laevis	F	60.88452	0	3
X. laevis	F	61.29772	0	3
X. laevis	F	62.27646	0	3
X. laevis	F	62.49414	0	3
X. laevis	F	62.52465	0	3
X. laevis	F	62.54519	0	3
X. laevis	F	62.97835	1	3
X. laevis	F	63.34081	0	3
X. laevis	F	63.6573	0	3
X. laevis	F	63.81307	0	3
X. laevis	F	63.83802	0	3
X. laevis	F	63.87802	0	3
X. laevis	F	64.22535	0	3
X. laevis	F	64.9934	0	3
X. laevis	F	66.90953	0	3
X. laevis	F	67.09523	0	3
X. laevis	F	67.36731	0	3
X. laevis	F	67.98758	0	3
X. laevis	F	68.06881	0	3
X. laevis	F	68.60002	1	3
X. laevis	F	70.04398	0	3
X. laevis	F	70.18051	0	3
X. laevis	F	70.36088	0	3
X. laevis	F	71.44082	0	3
X. laevis	F	71.64327	0	3
X. laevis	F	73.37359	0	3
X. laevis	F	74.19415	0	3
X. laevis	F	75.06945	0	3
X. laevis	F	75.22683	0	3
X. laevis	F	75.47997	0	3
X. laevis	F	76.27537	0	3
X. laevis	F	76.4904	0	3
X. laevis	F	78.46787	0	3
X. laevis	F	78.91087	1	3
X. laevis	F	79.31075	0	3
X. laevis	F	83.71924	0	3
X. laevis	F	83.78228	0	3
X. laevis	F	83.9699	0	3
X. laevis	F	84.70598	0	3
X. laevis	F	85.77773	0	3
X. laevis	F	86.79533	0	3
X. laevis	F	87.33065	0	3
X. laevis	F	87.43731	0	3
X. laevis	F	89.63251	0	3
X. laevis	F	91.10539	0	3
X. laevis	F	91.82087	0	3
X. laevis	F	92.18176	0	3
X. laevis	F	93.35928	0	3
X. laevis	F	101.10842	0	3
X. laevis	F	102.42089	0	3
X. laevis	F	102.61888	0	3
X. laevis	F	124.04005	0	3
X. laevis	J	34.10647	0	3
X. laevis	J	34.68208	0	3
X. laevis	J	38.42691	0	3
X. laevis	J	39.27257	0	3
X. laevis	J	39.34732	0	3
X. laevis	J	39.61837	0	3
X. laevis	J	42.38169	0	3
X. laevis	J	42.58868	0	3
X. laevis	J	42.65279	0	3
X. laevis	J	44.00068	0	3
X. laevis	M	42.88948	0	3
X. laevis	M	45.90897	0	3
X. laevis	M	49.86209	0	3
X. laevis	M	50.36197	0	3
X. laevis	M	50.98737	0	3
X. laevis	M	51.3873	0	3
X. laevis	M	51.71479	0	3
X. laevis	M	52.7723	0	3
X. laevis	M	53.17744	0	3
X. laevis	M	53.83489	0	3
X. laevis	M	54.18108	0	3
X. laevis	M	54.53298	0	3
X. laevis	M	54.83317	0	3
X. laevis	M	54.98492	0	3
X. laevis	M	55.90070667	0	3
X. laevis	M	55.97732	0	3
X. laevis	M	56.26172	0	3
X. laevis	M	56.71447	0	3
X. laevis	M	56.79184	0	3
X. laevis	M	56.95857	0	3
X. laevis	M	57.82355	0	3
X. laevis	M	57.98333	0	3
X. laevis	M	58.2958	0	3
X. laevis	M	59.36044	0	3
X. laevis	M	59.37077	0	3
X. laevis	M	59.98957	1	3
X. laevis	M	60.48997	0	3
X. laevis	M	61.05821	0	3
X. laevis	M	62.37134	0	3
X. laevis	M	62.4861	0	3
X. laevis	M	62.84607	0	3
X. laevis	M	63.78293	0	3
X. laevis	M	63.86262	0	3
X. laevis	M	64.44145	0	3
X. laevis	M	64.47848	0	3
X. laevis	M	64.97144	0	3
X. laevis	M	65.05808	0	3
X. laevis	M	65.49978	0	3
X. laevis	M	66.00301	0	3
X. laevis	M	66.03425	0	3
X. laevis	M	66.11118	0	3
X. laevis	M	66.19497	0	3
X. laevis	M	66.25664	0	3
X. laevis	M	66.28371	0	3
X. laevis	M	66.42201	0	3
X. laevis	M	66.8573	0	3
X. laevis	M	66.89379	0	3
X. laevis	M	66.92934	0	3
X. laevis	M	67.16009	0	3
X. laevis	M	67.5141	0	3
X. laevis	M	67.74654	0	3
X. laevis	M	68.11816	0	3
X. laevis	M	68.36424	0	3
X. laevis	M	68.59465	0	3
X. laevis	M	68.77329	0	3
X. laevis	M	68.7786	0	3
X. laevis	M	69.41539	0	3
X. laevis	M	69.45371	0	3
X. laevis	M	70.04181	0	3
X. laevis	M	70.27145	0	3
X. laevis	M	70.35563	0	3
X. laevis	M	70.71324	0	3
X. laevis	M	70.72659	0	3
X. laevis	M	70.7664	0	3
X. laevis	M	70.83154	1	3
X. laevis	M	71.28753	0	3
X. laevis	M	71.98142	0	3
X. laevis	M	72.06055	0	3
X. laevis	M	73.54427	0	3
X. laevis	M	73.58773	0	3
X. laevis	M	73.7052	0	3
X. laevis	M	73.88739	0	3
X. laevis	M	74.1417	0	3
X. laevis	M	74.651	0	3
X. laevis	M	74.68371	0	3
X. laevis	M	75.03255	0	3
X. laevis	M	76.35978	0	3
X. laevis	M	76.76857	0	3
X. laevis	M	79.84801	0	3
X. laevis	M	80.08056	0	3
X. laevis	M	80.45539	0	3
X. laevis	M	82.16547	0	3
X. laevis	M	83.59301	0	3
X. laevis	M	87.10771	0	3
X. laevis	F	37.26062	0	2
X. laevis	F	39.46392	0	2
X. laevis	F	41.70079	0	2
X. laevis	F	41.77826	0	2
X. laevis	F	41.86255	0	2
X. laevis	F	42.43517	0	2
X. laevis	F	42.63792	0	2
X. laevis	F	43.03063	0	2
X. laevis	F	45.16161	0	2
X. laevis	F	45.52329	0	2
X. laevis	F	45.55752	0	2
X. laevis	F	45.62028	0	2
X. laevis	F	45.65376	0	2
X. laevis	F	46.11136	0	2
X. laevis	F	46.82859	0	2
X. laevis	F	46.95617	0	2
X. laevis	F	47.99805	0	2
X. laevis	F	48.91013	0	2
X. laevis	F	48.95525	0	2
X. laevis	F	49.15703	0	2
X. laevis	F	49.80774	0	2
X. laevis	F	49.88055	0	2
X. laevis	F	50.4748	0	2
X. laevis	F	50.76507	0	2
X. laevis	F	50.80942	1	2
X. laevis	F	50.91486	0	2
X. laevis	F	51.03798	0	2
X. laevis	F	51.14214	0	2
X. laevis	F	51.15944	0	2
X. laevis	F	51.2732	0	2
X. laevis	F	51.52972	0	2
X. laevis	F	51.57926	0	2
X. laevis	F	51.64222	0	2
X. laevis	F	51.86846	0	2
X. laevis	F	51.93273	0	2
X. laevis	F	52.16529	0	2
X. laevis	F	52.476	0	2
X. laevis	F	52.51399	0	2
X. laevis	F	52.61425	0	2
X. laevis	F	52.78784	0	2
X. laevis	F	53.32938	0	2
X. laevis	F	53.53655	0	2
X. laevis	F	54.15575	0	2
X. laevis	F	54.38623	0	2
X. laevis	F	55.04269	1	2
X. laevis	F	55.09635	0	2
X. laevis	F	55.45647	0	2
X. laevis	F	55.70478	0	2
X. laevis	F	55.98721	0	2
X. laevis	F	56.00022	0	2
X. laevis	F	56.3513	0	2
X. laevis	F	56.62002	0	2
X. laevis	F	56.77931	0	2
X. laevis	F	56.85848	0	2
X. laevis	F	56.96822	0	2
X. laevis	F	57.22141	0	2
X. laevis	F	57.34419	0	2
X. laevis	F	57.36533	0	2
X. laevis	F	57.46856	1	2
X. laevis	F	57.48199	0	2
X. laevis	F	57.58576	0	2
X. laevis	F	57.59126	0	2
X. laevis	F	58.29642	0	2
X. laevis	F	58.64869	0	2
X. laevis	F	59.12957	0	2
X. laevis	F	59.19695	0	2
X. laevis	F	59.27865	0	2
X. laevis	F	59.71629	0	2
X. laevis	F	60.01166	0	2
X. laevis	F	60.89311	0	2
X. laevis	F	60.99752	0	2
X. laevis	F	61.01883	0	2
X. laevis	F	61.05327	0	2
X. laevis	F	61.19547	0	2
X. laevis	F	61.50108	0	2
X. laevis	F	61.52598	0	2
X. laevis	F	61.60424	0	2
X. laevis	F	61.67362	0	2
X. laevis	F	61.70171	0	2
X. laevis	F	61.81367	0	2
X. laevis	F	62.93953	0	2
X. laevis	F	63.17224	0	2
X. laevis	F	63.21101	0	2
X. laevis	F	63.21847	0	2
X. laevis	F	63.48338	0	2
X. laevis	F	63.68231	0	2
X. laevis	F	63.95954	0	2
X. laevis	F	64.08388	0	2
X. laevis	F	64.2943	0	2
X. laevis	F	64.42745	0	2
X. laevis	F	64.57998	0	2
X. laevis	F	64.61206	0	2
X. laevis	F	64.64206	0	2
X. laevis	F	64.69501	0	2
X. laevis	F	64.91709	1	2
X. laevis	F	64.95085	0	2
X. laevis	F	65.15468	0	2
X. laevis	F	65.22801	0	2
X. laevis	F	65.26801	0	2
X. laevis	F	65.303	0	2
X. laevis	F	65.59233	0	2
X. laevis	F	65.59749	0	2
X. laevis	F	65.62001	0	2
X. laevis	F	65.63944	0	2
X. laevis	F	66.58549	0	2
X. laevis	F	66.6921	0	2
X. laevis	F	66.73164	0	2
X. laevis	F	66.83289	0	2
X. laevis	F	66.99605	0	2
X. laevis	F	67.05033	0	2
X. laevis	F	67.20294	0	2
X. laevis	F	67.3238	0	2
X. laevis	F	67.65533	0	2
X. laevis	F	67.6577	0	2
X. laevis	F	67.67659	0	2
X. laevis	F	67.74778	0	2
X. laevis	F	68.2033	0	2
X. laevis	F	68.24917	0	2
X. laevis	F	69.50078	0	2
X. laevis	F	69.81348	0	2
X. laevis	F	69.86264	0	2
X. laevis	F	70.67938	1	2
X. laevis	F	70.75853	0	2
X. laevis	F	70.79169	0	2
X. laevis	F	70.96864	0	2
X. laevis	F	71.5426	0	2
X. laevis	F	72.41877	0	2
X. laevis	F	72.82062	0	2
X. laevis	F	73.11726	0	2
X. laevis	F	74.13033	0	2
X. laevis	F	74.2005	0	2
X. laevis	F	74.20323	0	2
X. laevis	F	75.21338	0	2
X. laevis	F	76.07454	0	2
X. laevis	F	76.44686	0	2
X. laevis	F	76.58005	0	2
X. laevis	F	77.13056	0	2
X. laevis	F	78.32002	0	2
X. laevis	F	80.07878	0	2
X. laevis	F	80.23845	0	2
X. laevis	F	80.32161	0	2
X. laevis	F	80.72747	0	2
X. laevis	F	80.80193	0	2
X. laevis	F	80.98476	0	2
X. laevis	F	81.87318	0	2
X. laevis	F	82.45234	0	2
X. laevis	F	82.55152	0	2
X. laevis	F	84.87187	0	2
X. laevis	F	85.09293	0	2
X. laevis	F	85.35906	0	2
X. laevis	F	85.68246	0	2
X. laevis	F	86.58361	0	2
X. laevis	F	87.23162	0	2
X. laevis	F	87.40576	0	2
X. laevis	F	87.73425	0	2
X. laevis	F	87.87459	0	2
X. laevis	F	88.32521	0	2
X. laevis	F	88.82619	0	2
X. laevis	F	88.94717	0	2
X. laevis	F	89.10902	0	2
X. laevis	F	89.61681	0	2
X. laevis	F	89.7206	0	2
X. laevis	F	91.03511	0	2
X. laevis	F	91.36169	0	2
X. laevis	F	95.14976	0	2
X. laevis	F	96.83768	0	2
X. laevis	F	100.47009	0	2
X. laevis	F	102.57819	0	2
X. laevis	F	106.81111	1	2
X. laevis	F	110.15264	0	2
X. laevis	F	111.45818	0	2
X. laevis	F	116.64435	0	2
X. laevis	J	33.33682	0	2
X. laevis	J	33.54851	0	2
X. laevis	J	37.09721	0	2
X. laevis	J	37.25758	0	2
X. laevis	J	39.00179	0	2
X. laevis	J	39.06	0	2
X. laevis	J	40.1397	0	2
X. laevis	J	40.82305	0	2
X. laevis	J	41.64042	0	2
X. laevis	J	41.81184	0	2
X. laevis	J	42.33659	0	2
X. laevis	J	42.70313	0	2
X. laevis	J	42.76856	0	2
X. laevis	J	43.17959	0	2
X. laevis	J	44.28079	0	2
X. laevis	J	44.71784	0	2
X. laevis	M	35.55604	0	2
X. laevis	M	38.03654	0	2
X. laevis	M	42.37931	0	2
X. laevis	M	44.90667	0	2
X. laevis	M	45.21767	0	2
X. laevis	M	46.14564	0	2
X. laevis	M	47.25765	0	2
X. laevis	M	48.26018	0	2
X. laevis	M	48.44013	0	2
X. laevis	M	48.70892	1	2
X. laevis	M	48.87011	0	2
X. laevis	M	49.58792	1	2
X. laevis	M	50.48498	0	2
X. laevis	M	50.60967	0	2
X. laevis	M	51.4603	0	2
X. laevis	M	51.47715	0	2
X. laevis	M	52.27218	0	2
X. laevis	M	52.53734	1	2
X. laevis	M	52.97377	0	2
X. laevis	M	52.97655	0	2
X. laevis	M	52.98569	0	2
X. laevis	M	53.34222	0	2
X. laevis	M	54.01647	0	2
X. laevis	M	54.17676	0	2
X. laevis	M	54.40705	0	2
X. laevis	M	54.44781	0	2
X. laevis	M	55.3508	0	2
X. laevis	M	55.38871	0	2
X. laevis	M	55.91308	0	2
X. laevis	M	56.00465	0	2
X. laevis	M	56.68602	0	2
X. laevis	M	56.77131	0	2
X. laevis	M	57.12871	0	2
X. laevis	M	57.41492	0	2
X. laevis	M	57.53235	0	2
X. laevis	M	57.70226	0	2
X. laevis	M	58.01343	0	2
X. laevis	M	58.03078	0	2
X. laevis	M	58.29594	0	2
X. laevis	M	58.39465	0	2
X. laevis	M	58.9866	0	2
X. laevis	M	59.91349	0	2
X. laevis	M	60.08019	0	2
X. laevis	M	60.09886	0	2
X. laevis	M	60.24842	0	2
X. laevis	M	60.28552	0	2
X. laevis	M	60.53882	0	2
X. laevis	M	60.77235	0	2
X. laevis	M	61.27039	0	2
X. laevis	M	61.33345	0	2
X. laevis	M	61.4163	0	2
X. laevis	M	61.42286	0	2
X. laevis	M	61.46256	0	2
X. laevis	M	61.53936	0	2
X. laevis	M	61.84842	0	2
X. laevis	M	62.10443	0	2
X. laevis	M	62.28359	0	2
X. laevis	M	62.3136	0	2
X. laevis	M	62.4948	0	2
X. laevis	M	62.58424	0	2
X. laevis	M	62.64074	0	2
X. laevis	M	63.07657	0	2
X. laevis	M	63.1338	0	2
X. laevis	M	63.28301	0	2
X. laevis	M	63.78329	0	2
X. laevis	M	63.89374	0	2
X. laevis	M	63.8972	0	2
X. laevis	M	64.26373	0	2
X. laevis	M	64.36315	0	2
X. laevis	M	64.52931	0	2
X. laevis	M	64.57435	0	2
X. laevis	M	65.28365	0	2
X. laevis	M	65.36969	0	2
X. laevis	M	65.43944	0	2
X. laevis	M	65.49722	0	2
X. laevis	M	65.77185	0	2
X. laevis	M	65.83013	0	2
X. laevis	M	66.00224	0	2
X. laevis	M	66.33302	0	2
X. laevis	M	66.39028	0	2
X. laevis	M	66.44662	0	2
X. laevis	M	66.50473	0	2
X. laevis	M	66.61406	0	2
X. laevis	M	66.97687	0	2
X. laevis	M	67.33401	0	2
X. laevis	M	67.60629	0	2
X. laevis	M	67.88046	0	2
X. laevis	M	68.23184	0	2
X. laevis	M	68.25408	0	2
X. laevis	M	68.27319	0	2
X. laevis	M	68.31882	0	2
X. laevis	M	68.80593	0	2
X. laevis	M	69.34535	0	2
X. laevis	M	69.42791	0	2
X. laevis	M	69.67625	0	2
X. laevis	M	69.71832	0	2
X. laevis	M	69.78732	0	2
X. laevis	M	69.81183	0	2
X. laevis	M	70.11788	0	2
X. laevis	M	70.81876	0	2
X. laevis	M	70.8228	0	2
X. laevis	M	71.07478	0	2
X. laevis	M	71.11798	0	2
X. laevis	M	71.44829	1	2
X. laevis	M	71.8399	0	2
X. laevis	M	72.19902	0	2
X. laevis	M	72.30061	0	2
X. laevis	M	73.46222	0	2
X. laevis	M	74.55754	0	2
X. laevis	M	74.87317	0	2
X. laevis	M	74.97757	0	2
X. laevis	M	75.22841	0	2
X. laevis	M	76.07425	0	2
X. laevis	M	76.72546	0	2
X. laevis	M	78.77764	0	2
X. laevis	M	79.23564	0	2
X. laevis	M	79.41833	0	2
X. laevis	M	79.58126	0	2
X. laevis	M	82.46015	0	2
X. laevis	M	84.37405	0	2
X. laevis	M	87.10783	0	2
X. laevis	M	88.98905	0	2
X. laevis	M	90.53345	0	2
X. laevis	F	33.66033	0	1
X. laevis	F	33.80582	0	1
X. laevis	F	36.33652	0	1
X. laevis	F	38.53399	0	1
X. laevis	F	39.4877	0	1
X. laevis	F	42.36406	0	1
X. laevis	F	42.39468	0	1
X. laevis	F	42.43975	0	1
X. laevis	F	42.84215	0	1
X. laevis	F	42.97811	0	1
X. laevis	F	43.13288	0	1
X. laevis	F	43.14396	0	1
X. laevis	F	43.14948	0	1
X. laevis	F	43.32493	0	1
X. laevis	F	43.54462	0	1
X. laevis	F	43.62093	0	1
X. laevis	F	44.51396	0	1
X. laevis	F	44.8783	0	1
X. laevis	F	45.07511	0	1
X. laevis	F	45.07954	0	1
X. laevis	F	45.39774	0	1
X. laevis	F	45.46886	0	1
X. laevis	F	45.51607	0	1
X. laevis	F	45.71775	0	1
X. laevis	F	45.77376	0	1
X. laevis	F	45.83097	0	1
X. laevis	F	45.97314	0	1
X. laevis	F	46.28209	0	1
X. laevis	F	46.58295	0	1
X. laevis	F	46.7393	0	1
X. laevis	F	46.74239	0	1
X. laevis	F	46.99061	0	1
X. laevis	F	47.03499	0	1
X. laevis	F	47.21502	0	1
X. laevis	F	47.25058	0	1
X. laevis	F	47.60428	0	1
X. laevis	F	47.60897	0	1
X. laevis	F	47.65008	0	1
X. laevis	F	47.75275	0	1
X. laevis	F	47.78286	0	1
X. laevis	F	47.84037	0	1
X. laevis	F	47.91523	0	1
X. laevis	F	48.15148	0	1
X. laevis	F	48.38255	0	1
X. laevis	F	48.54903	0	1
X. laevis	F	48.65789	0	1
X. laevis	F	48.68705	0	1
X. laevis	F	48.87304	0	1
X. laevis	F	49.24704	0	1
X. laevis	F	49.39576	0	1
X. laevis	F	49.53476	0	1
X. laevis	F	49.77202	0	1
X. laevis	F	49.81882	0	1
X. laevis	F	49.95031	0	1
X. laevis	F	49.97748	0	1
X. laevis	F	50.06459	0	1
X. laevis	F	50.09913	0	1
X. laevis	F	50.12278	0	1
X. laevis	F	50.51459	0	1
X. laevis	F	50.71482	0	1
X. laevis	F	50.99394	0	1
X. laevis	F	51.32212	0	1
X. laevis	F	51.34614	0	1
X. laevis	F	51.55812	0	1
X. laevis	F	51.57865	0	1
X. laevis	F	51.5803	0	1
X. laevis	F	51.68179	0	1
X. laevis	F	51.69244	0	1
X. laevis	F	51.69493	0	1
X. laevis	F	51.69493	0	1
X. laevis	F	51.7574	0	1
X. laevis	F	51.81768	0	1
X. laevis	F	51.83693	0	1
X. laevis	F	52.08164	0	1
X. laevis	F	52.15207	0	1
X. laevis	F	52.18618	0	1
X. laevis	F	52.32483	0	1
X. laevis	F	52.33716	0	1
X. laevis	F	52.35388	0	1
X. laevis	F	52.63514	0	1
X. laevis	F	53.00089	0	1
X. laevis	F	53.07781	0	1
X. laevis	F	53.21141	0	1
X. laevis	F	53.71758	0	1
X. laevis	F	54.17401	0	1
X. laevis	F	54.68077	0	1
X. laevis	F	55.11324	0	1
X. laevis	F	55.14619	0	1
X. laevis	F	55.23553	0	1
X. laevis	F	55.28469	0	1
X. laevis	F	55.49403	0	1
X. laevis	F	55.69543	0	1
X. laevis	F	55.71653	0	1
X. laevis	F	56.1219	0	1
X. laevis	F	56.8952	0	1
X. laevis	F	56.97743	0	1
X. laevis	F	57.04959	0	1
X. laevis	F	57.331	0	1
X. laevis	F	57.389	0	1
X. laevis	F	57.40971	0	1
X. laevis	F	57.55154	0	1
X. laevis	F	57.71644	0	1
X. laevis	F	57.87552	0	1
X. laevis	F	58.00775	0	1
X. laevis	F	58.1599	0	1
X. laevis	F	58.18807	0	1
X. laevis	F	58.22922	0	1
X. laevis	F	58.28248	0	1
X. laevis	F	58.34326	0	1
X. laevis	F	58.4327	0	1
X. laevis	F	58.44441	0	1
X. laevis	F	58.46368	0	1
X. laevis	F	58.74159	0	1
X. laevis	F	58.7759	0	1
X. laevis	F	59.07032	0	1
X. laevis	F	59.30277	0	1
X. laevis	F	59.54136	0	1
X. laevis	F	59.94888	0	1
X. laevis	F	60.05771	0	1
X. laevis	F	60.12914	0	1
X. laevis	F	60.22606	0	1
X. laevis	F	60.35555	0	1
X. laevis	F	60.44677	0	1
X. laevis	F	60.57526	0	1
X. laevis	F	60.63001	0	1
X. laevis	F	60.68299	0	1
X. laevis	F	60.78158	0	1
X. laevis	F	60.86119	0	1
X. laevis	F	60.86504	0	1
X. laevis	F	61.01437	0	1
X. laevis	F	61.15581	0	1
X. laevis	F	61.17922	0	1
X. laevis	F	61.43849	0	1
X. laevis	F	61.46913	0	1
X. laevis	F	61.62831	0	1
X. laevis	F	61.65165	0	1
X. laevis	F	61.68614	0	1
X. laevis	F	61.89168	0	1
X. laevis	F	61.93699	0	1
X. laevis	F	61.93806	0	1
X. laevis	F	61.95127	0	1
X. laevis	F	62.14503	0	1
X. laevis	F	62.2052	0	1
X. laevis	F	62.45402	0	1
X. laevis	F	63.00218	0	1
X. laevis	F	63.02969	0	1
X. laevis	F	63.14385	0	1
X. laevis	F	63.21548	0	1
X. laevis	F	63.38085	0	1
X. laevis	F	63.47784	0	1
X. laevis	F	63.519	0	1
X. laevis	F	63.52322	0	1
X. laevis	F	63.83704	0	1
X. laevis	F	64.0155	0	1
X. laevis	F	64.06996	0	1
X. laevis	F	64.09294	0	1
X. laevis	F	64.22675	0	1
X. laevis	F	64.24535	0	1
X. laevis	F	64.88182	0	1
X. laevis	F	65.27577	0	1
X. laevis	F	65.38665	0	1
X. laevis	F	65.43776	0	1
X. laevis	F	65.86026	0	1
X. laevis	F	66.10953	0	1
X. laevis	F	66.21336	0	1
X. laevis	F	66.2342	0	1
X. laevis	F	66.24992	0	1
X. laevis	F	66.59692	0	1
X. laevis	F	66.65168	0	1
X. laevis	F	66.92715	0	1
X. laevis	F	67.16169	0	1
X. laevis	F	67.17893	0	1
X. laevis	F	67.21687	0	1
X. laevis	F	67.22317	0	1
X. laevis	F	67.31424	0	1
X. laevis	F	67.5282	0	1
X. laevis	F	67.56929	0	1
X. laevis	F	67.59893	0	1
X. laevis	F	67.69271	0	1
X. laevis	F	67.71514	0	1
X. laevis	F	67.84894	0	1
X. laevis	F	67.93254	0	1
X. laevis	F	67.93897	0	1
X. laevis	F	68.07305	0	1
X. laevis	F	68.12406	0	1
X. laevis	F	68.35844	0	1
X. laevis	F	68.44439	0	1
X. laevis	F	68.79157	0	1
X. laevis	F	68.93222	0	1
X. laevis	F	69.58797	0	1
X. laevis	F	69.79635	0	1
X. laevis	F	69.96582	0	1
X. laevis	F	69.99141	0	1
X. laevis	F	70.5595	0	1
X. laevis	F	70.73716	0	1
X. laevis	F	70.77585	0	1
X. laevis	F	71.09823	0	1
X. laevis	F	71.67657	0	1
X. laevis	F	71.68808	0	1
X. laevis	F	72.12306	0	1
X. laevis	F	72.44308	0	1
X. laevis	F	72.58443	0	1
X. laevis	F	72.85671	0	1
X. laevis	F	73.06693	0	1
X. laevis	F	74.02001	0	1
X. laevis	F	74.13216	0	1
X. laevis	F	74.13677	0	1
X. laevis	F	75.37641	0	1
X. laevis	F	75.37837	0	1
X. laevis	F	75.51349	0	1
X. laevis	F	76.17987	0	1
X. laevis	F	76.5495	0	1
X. laevis	F	76.56924	0	1
X. laevis	F	76.70785	0	1
X. laevis	F	77.48688	0	1
X. laevis	F	77.71533	0	1
X. laevis	F	77.9422	0	1
X. laevis	F	77.98883	0	1
X. laevis	F	78.19213	0	1
X. laevis	F	78.54544	0	1
X. laevis	F	78.56647	0	1
X. laevis	F	78.91482	0	1
X. laevis	F	80.02734	0	1
X. laevis	F	80.91142	0	1
X. laevis	F	81.16018	0	1
X. laevis	F	81.3777	0	1
X. laevis	F	81.46797	0	1
X. laevis	F	81.95406	0	1
X. laevis	F	81.96065	0	1
X. laevis	F	81.96335	0	1
X. laevis	F	84.9969	0	1
X. laevis	F	85.22417	0	1
X. laevis	F	86.93352	0	1
X. laevis	F	87.57912	0	1
X. laevis	F	87.77041	0	1
X. laevis	F	88.38102	0	1
X. laevis	F	89.3118	0	1
X. laevis	F	89.45815	0	1
X. laevis	F	89.96665	0	1
X. laevis	F	91.02218	0	1
X. laevis	F	92.50697	0	1
X. laevis	F	92.55383	0	1
X. laevis	F	95.99017	0	1
X. laevis	F	96.18203	0	1
X. laevis	F	98.9584	0	1
X. laevis	F	104.93787	0	1
X. laevis	F	105.25483	0	1
X. laevis	F	106.56346	0	1
X. laevis	F	110.66935	0	1
X. laevis	F	120.87997	0	1
X. laevis	F	122.05012	0	1
X. laevis	F	129.58434	0	1
X. laevis	J	30.77325	0	1
X. laevis	J	32.5724	0	1
X. laevis	J	34.80965	0	1
X. laevis	J	35.91014	0	1
X. laevis	J	36.77899	0	1
X. laevis	J	37.42228	0	1
X. laevis	J	37.61641	0	1
X. laevis	J	38.0103	0	1
X. laevis	J	38.08988	0	1
X. laevis	J	38.14439	0	1
X. laevis	J	38.90313	0	1
X. laevis	J	39.96076	0	1
X. laevis	J	40.02671	0	1
X. laevis	J	40.1602	0	1
X. laevis	J	40.18929	0	1
X. laevis	J	40.70305	0	1
X. laevis	J	40.88869	0	1
X. laevis	J	41.43736	0	1
X. laevis	J	42.21952	0	1
X. laevis	J	43.05937	0	1
X. laevis	J	45.13915	0	1
X. laevis	J	45.95445	0	1
X. laevis	J	46.28882	0	1
X. laevis	J	46.62685	0	1
X. laevis	J	47.88452	0	1
X. laevis	J	48.5249	0	1
X. laevis	M	36.15031	0	1
X. laevis	M	41.31642	0	1
X. laevis	M	45.56716	0	1
X. laevis	M	45.91934	0	1
X. laevis	M	47.93931	0	1
X. laevis	M	48.30648	0	1
X. laevis	M	48.4029	0	1
X. laevis	M	48.40926	0	1
X. laevis	M	48.41556	0	1
X. laevis	M	48.89374	0	1
X. laevis	M	49.24839	0	1
X. laevis	M	50.22749	0	1
X. laevis	M	50.25746	0	1
X. laevis	M	50.27899	0	1
X. laevis	M	50.86374	0	1
X. laevis	M	50.93624	0	1
X. laevis	M	52.45461	0	1
X. laevis	M	52.70551	0	1
X. laevis	M	53.18403	0	1
X. laevis	M	53.48109	0	1
X. laevis	M	53.82552	0	1
X. laevis	M	54.57957	0	1
X. laevis	M	54.87242	0	1
X. laevis	M	54.988	0	1
X. laevis	M	55.08053	0	1
X. laevis	M	55.11404	0	1
X. laevis	M	55.18566	0	1
X. laevis	M	55.1935	0	1
X. laevis	M	55.64489	0	1
X. laevis	M	55.72277	0	1
X. laevis	M	55.79896	0	1
X. laevis	M	55.85756	0	1
X. laevis	M	55.86848	0	1
X. laevis	M	55.86995	0	1
X. laevis	M	55.90251	0	1
X. laevis	M	55.97732	0	1
X. laevis	M	56.64262	0	1
X. laevis	M	57.09225	0	1
X. laevis	M	57.104	0	1
X. laevis	M	57.22535	0	1
X. laevis	M	57.3385	0	1
X. laevis	M	57.38514	0	1
X. laevis	M	57.49905	0	1
X. laevis	M	57.57147	0	1
X. laevis	M	57.5836	0	1
X. laevis	M	57.63844	0	1
X. laevis	M	57.82615	0	1
X. laevis	M	57.86471	0	1
X. laevis	M	57.93438	0	1
X. laevis	M	58.27535	0	1
X. laevis	M	58.50519	0	1
X. laevis	M	58.65902	0	1
X. laevis	M	58.74342	0	1
X. laevis	M	58.96146	0	1
X. laevis	M	58.99221	0	1
X. laevis	M	59.03487	0	1
X. laevis	M	59.58814	0	1
X. laevis	M	59.64039	0	1
X. laevis	M	59.64875	0	1
X. laevis	M	59.79151	0	1
X. laevis	M	59.99618	0	1
X. laevis	M	60.03605	0	1
X. laevis	M	60.03722	0	1
X. laevis	M	60.06218	0	1
X. laevis	M	60.1241	0	1
X. laevis	M	60.18956	0	1
X. laevis	M	60.20331	0	1
X. laevis	M	60.50347	0	1
X. laevis	M	60.5385	0	1
X. laevis	M	60.7903	0	1
X. laevis	M	60.86099	0	1
X. laevis	M	60.89402	0	1
X. laevis	M	61.13286	0	1
X. laevis	M	61.37124	0	1
X. laevis	M	61.4662	0	1
X. laevis	M	61.49271	0	1
X. laevis	M	61.54068	0	1
X. laevis	M	61.6265	0	1
X. laevis	M	61.67856	0	1
X. laevis	M	61.73537	0	1
X. laevis	M	62.01726	0	1
X. laevis	M	62.0803	0	1
X. laevis	M	62.12403	0	1
X. laevis	M	62.6821	0	1
X. laevis	M	62.69823	0	1
X. laevis	M	63.05915	0	1
X. laevis	M	63.11221	0	1
X. laevis	M	63.19093	0	1
X. laevis	M	63.19695	0	1
X. laevis	M	63.26915	0	1
X. laevis	M	63.30038	0	1
X. laevis	M	63.3772	0	1
X. laevis	M	63.45536	0	1
X. laevis	M	63.48115	0	1
X. laevis	M	63.74415	0	1
X. laevis	M	63.76725	0	1
X. laevis	M	63.83516	0	1
X. laevis	M	63.83585	0	1
X. laevis	M	64.06778	0	1
X. laevis	M	64.12308	0	1
X. laevis	M	64.16063	0	1
X. laevis	M	64.1913	0	1
X. laevis	M	64.24439	0	1
X. laevis	M	64.29075	0	1
X. laevis	M	64.47023	0	1
X. laevis	M	64.50179	0	1
X. laevis	M	64.72669	0	1
X. laevis	M	64.78105	0	1
X. laevis	M	64.90834	0	1
X. laevis	M	64.99635	0	1
X. laevis	M	65.02939	0	1
X. laevis	M	65.12256	0	1
X. laevis	M	65.17324	0	1
X. laevis	M	65.37843	0	1
X. laevis	M	65.4561	0	1
X. laevis	M	65.4702	0	1
X. laevis	M	65.70578	0	1
X. laevis	M	65.80016	0	1
X. laevis	M	65.88982	0	1
X. laevis	M	66.14736	0	1
X. laevis	M	66.34143	0	1
X. laevis	M	66.50889	0	1
X. laevis	M	66.62183	0	1
X. laevis	M	66.62728	0	1
X. laevis	M	66.75871	0	1
X. laevis	M	66.83222	0	1
X. laevis	M	66.88124	0	1
X. laevis	M	66.95508	0	1
X. laevis	M	67.23217	0	1
X. laevis	M	67.23217	0	1
X. laevis	M	67.3436	0	1
X. laevis	M	67.44945	0	1
X. laevis	M	67.47511	0	1
X. laevis	M	67.48751	0	1
X. laevis	M	67.72341	0	1
X. laevis	M	67.80279	0	1
X. laevis	M	67.80347	0	1
X. laevis	M	68.2567	0	1
X. laevis	M	68.79341	0	1
X. laevis	M	68.89651	0	1
X. laevis	M	69.01423	0	1
X. laevis	M	69.05368	0	1
X. laevis	M	69.09706	0	1
X. laevis	M	69.19483	0	1
X. laevis	M	69.30163	0	1
X. laevis	M	69.60359	0	1
X. laevis	M	69.61831	0	1
X. laevis	M	69.81572	0	1
X. laevis	M	70.17313	0	1
X. laevis	M	70.37328	0	1
X. laevis	M	70.37504	0	1
X. laevis	M	70.88991	0	1
X. laevis	M	71.20603	0	1
X. laevis	M	72.16449	0	1
X. laevis	M	73.11038	0	1
X. laevis	M	74.29249	0	1
X. laevis	M	74.55659	0	1
X. laevis	M	74.65828	0	1
X. laevis	M	75.51086	0	1
X. laevis	M	75.71346	0	1
X. laevis	M	75.7232	0	1
X. laevis	M	75.79516	0	1
X. laevis	M	76.01828	0	1
X. laevis	M	76.10643	0	1
X. laevis	M	76.14647	0	1
X. laevis	M	76.31109	0	1
X. laevis	M	76.76643	0	1
X. laevis	M	77.17587	0	1
X. laevis	M	78.38688	0	1
X. laevis	M	81.0515	0	1
X. laevis	M	81.87861	0	1
X. laevis	M	85.82788	0	1
X. laevis	M	87.37548	0	1
X. laevis	M	93.01633	0	1
