# Supplementary material for: Overland movement in African clawed frogs (Xenopus laevis): empirical dispersal data from within their native range
Source: PeerJ. 2017 Nov 10;5:e4039. doi: 10.7717/peerj.4039 (PMC5683045; doi:10.7717/peerj.4039)
Supplement: Supplemental Information 3 — Measurements made of individual Xenopus laevis used in performance measures: Mass (g); Ilium length; Ilium width; Femur; Tibia; Astragalus; Longest toe; Humerus; Radius; Hand; Longest finger (all in mm); Distance (m); Time (s). [file peerj-05-4039-s003.csv]

Tag	Species	Site	Sex	mass	SVL	IL	IW	FM	TB	FT	LT	HM	RD	HD	LF	Distance (m)	Time (s)
6406	Xl	Kleinmond	f	42.64	73.56	34.4	15.45	24.39	20.95	15.5	24.35	11.98	10.45	4.3	9.28	22.35	115
5593	Xl	Kleinmond	f	41.68	74.3	34	15.77	23.45	24.77	18.85	25.81	11.01	10.81	4.56	9.82	22.65	144
1372	Xl	Kleinmond	f	35.89	73.76	31.82	13.65	22.15	23.36	16.11	25.12	10.9	10.06	4.36	10.03	24.6	150
6418	Xl	Kleinmond	f	56.87	81.3	36	16.88	24.28	27.47	19.69	27.6	12	12.32	4.69	12.41	23.3	153
909987	Xl	Kleinmond	f	28.42	66.62	29.47	13.05	21.01	22.42	13.72	23.16	11.76	10.8	4.14	9.65	25	160
9960	Xl	Kleinmond	f	13.1	53.99	26.04	11.36	17.2	16.6	11.38	18.26	9.35	7.75	3.14	8.13	23.67	166
5437	Xl	Kleinmond	f	70.49	89.04	40.34	17.55	26.77	27.92	21.91	29.52	14.47	12.59	5.39	14.07	25.75	168
9070	Xl	Kleinmond	m	15.8	55.6	24.15	11.4	18.82	19.02	14.23	20.87	9.95	10.05	3.44	8.9	20.8	171
1385	Xl	Kleinmond	f	63.49	84.52	36.23	16.32	27.6	25.21	16.86	26.53	13.65	12.09	5.19	11.16	21.6	181
5170	Xl	Kleinmond	m	31.654	68.28	27.19	14.7	23.67	22.14	15.01	24.9	12.95	12.98	4.38	12.31	30.71	181
909949	Xl	Kleinmond	m	40.07	66.99	30.97	15.35	22.55	23.89	17.9	24.78	13.2	14.49	4.88	10.83	22.75	186
7516	Xl	Kleinmond	m	41.28	75.53	31.5	14.48	23.64	23.48	17.38	28.18	12.67	13.19	4.56	11.73	24.8	189
9085	Xl	Kleinmond	m	10.9	51.73	20.79	10.6	16.05	17.02	11.34	18.15	10.38	7.78	3.47	7.39	20.67	196
9963	Xl	Kleinmond	f	18.5	59.73	23.97	12.37	18.41	19.13	13.86	20.18	8.46	7.72	3.41	9.84	21.7	204
9284	Xl	Kleinmond	m	14.7	54.44	23.9	10.99	17.59	17.47	12.69	19.88	9.86	11.27	3.48	9.31	29.4	208
9655	Xl	Kleinmond	m	27.1	65.55	26.83	14.2	23.18	22.09	14.58	24.06	11.92	11.6	4.29	11.54	31.9	213
3648	Xl	Kleinmond	m	13.2	50.85	22.23	10.91	19.11	18.68	11.68	19.39	8.44	9.25	3.22	8.2	28.4	222
7391	Xl	Kleinmond	m	43.67	72.73	30.07	15.14	21.61	22.18	17.28	26.1	11.8	12.75	5.4	10.48	26.3	226
7202	Xl	Kleinmond	f	13.5	56.14	23.05	11.72	17.87	15.84	11.65	18.4	9.14	8.14	3.39	8.77	21.7	234
3282	Xl	Kleinmond	m	17.6	58.75	24.84	13.4	20.37	20.42	13.37	22.34	12.68	12.15	3.71	9.52	30.6	273
